# Supplementary material for: Rare Homozygous Variants in INSR and NFXL1 Are Associated with Severe Treatment-Resistant Psychosis
Source: Int J Mol Sci. 2025 May 21;26(10):4925. doi: 10.3390/ijms26104925 (PMC12111829; doi:10.3390/ijms26104925)
Supplement: Supplementary file 1 [file ijms-26-04925-s001.zip]

Archive with 1 entries (1 files):
- ijms-3618587-supplementary.pdf
